# Supplementary material for: Evaluation of Salinity Tolerance Potentials of Two Contrasting Soybean Genotypes Based on Physiological and Biochemical Responses
Source: Plants (Basel). 2025 Dec 19;15(1):10. doi: 10.3390/plants15010010 (PMC12787487; doi:10.3390/plants15010010)
Supplement: Supplementary file 1 [file plants-15-00010-s001.zip]

Archive with 1 entries (1 files):
- plants-4022901-supplementary.pdf
